# Supplementary material for: Wild-Grown Romanian Eupatorium cannabinum: Advancing Phyto-Nanocarriers via Maltodextrin Micro-Spray Encapsulation—Metabolite Profiling, Antioxidant, Antimicrobial, and Cytotoxicity Insights
Source: Polymers (Basel). 2025 Feb 12;17(4):482. doi: 10.3390/polym17040482 (PMC11858835; doi:10.3390/polym17040482)
Supplement: Supplementary file 1 [file polymers-17-00482-s001.zip]

Archive with 1 entries (1 files):
- polymers-3409023-supplementary.pdf
